# Supplementary material for: Coronary Artery Disease Associated Transcription Factor TCF21 Regulates Smooth Muscle Precursor Cells That Contribute to the Fibrous Cap
Source: PLoS Genet. 2015 May 28;11(5):e1005155. doi: 10.1371/journal.pgen.1005155 (PMC4447275; doi:10.1371/journal.pgen.1005155)
Supplement: S2 Table — (XLSX) [file pgen.1005155.s010.xlsx]

## Sheet: Sheet1
Table S2. Cardiovascular system development and function annotation categories.
Categories	Diseases or Functions Annotation	Q-Value	Molecules	# Molecules
Cardiovascular System Development and Function	development of cardiovascular system	1.88e-16	AHR,AKR1B1,AKT3,ALCAM,ANGPT1,B4GALT1,BDNF,BIN1,CAV1,CCND1,CDH13,COL1A1,COL1A2,COL5A1,CTSS,CXCL2,CXCL3,DCN,DDAH1,DKK1,EDIL3,ELTD1,ETS1,FBN1,FGF2,FGF7,FN1,FZD1,GAS1,GCLM,HEG1,HGF,HMOX1,HSP90B1,HTRA1,IGF2R,IGFBP3,IL1A,IL1B,KDR,LDHA,LEPR,LIMS1,LMO4,LOX,LOXL2,LUM,MFGE8,MMP1,MMP3,MORF4L1,NRP1,PCSK6,PFKFB3,PIK3C2A,PIM1,PPAP2B,PPP3CB,PTGIS,PTHLH,PTPRB,SCG5,SEMA3D,SPARC,STAT1,SULF1,TCF21,TGFBI,TGFBR2,THBS…	78
Cardiovascular System Development and Function	angiogenesis	4.58e-14	AHR,AKR1B1,ALCAM,ANGPT1,B4GALT1,BDNF,BIN1,CAV1,CCND1,CDH13,COL1A1,CTSS,CXCL5,CXCL6,DCN,DDAH1,EDIL3,ELTD1,ETS1,FBLN2,FGF2,FGF7,FN1,HEG1,HGF,HMOX1,HSP90B1,HTRA1,IGF2R,IGFBP3,IL1A,IL1B,KDR,LDHA,LEPR,LOX,LUM,MMP1,MMP3,MORF4L1,NRP1,PIK3C2A,PTGIS,PTGS1,PTHLH,PTPRB,RORA,SEMA3D,SPARC,STAT1,SULF1,TGFBI,TGFBR2,THBS1,THBS2,TIMP3,TM4SF1,VCAM1,VHL,YAP1	60
Cardiovascular System Development and Function, Organismal Development	development of blood vessel	4.58e-14	AHR,AKR1B1,ALCAM,ANGPT1,B4GALT1,BDNF,BIN1,CAV1,CDH13,COL1A1,COL1A2,COL5A1,CTSS,CXCL2,DCN,DDAH1,DKK1,EDIL3,ELTD1,ETS1,FGF2,FGF7,FN1,GCLM,HEG1,HGF,HMOX1,HSP90B1,HTRA1,IGF2R,IGFBP3,IL1A,IL1B,KDR,LDHA,LEPR,LOX,LOXL2,LUM,MFGE8,MMP1,MMP3,MORF4L1,NRP1,PFKFB3,PIK3C2A,PIM1,PPAP2B,PTGIS,PTHLH,PTPRB,SEMA3D,SPARC,STAT1,SULF1,TGFBI,TGFBR2,THBS1,THBS2,TIMP3,TM4SF1,VCAM1,VHL,WTAP,YAP1	65
Cardiovascular System Development and Function	morphology of cardiovascular system	2.2e-13	ABL2,ACTA2,ACTN4,AHR,AKT3,ANGPT1,B4GALT1,BACH1,BIN1,BNIP3L,CAV1,CCND1,CDK6,COL5A1,DDAH1,EFEMP2,ERRFI1,ETS1,FBN1,FGF2,FN1,HEG1,HGF,HMOX1,HSP90B1,IGF2R,IL1B,KDR,LOX,LUM,MORF4L1,NRP1,NTN4,PAM,PDLIM5,PIM1,PLOD1,PPAP2B,PPP3CB,PRDX1,PTGIS,PTHLH,SCG5,SEMA3D,SGCD,TCF21,TGFBR2,THBS1,THBS2,TIMP3,TNFRSF11B,VCAM1,VHL,YAP1	54
Cardiovascular System Development and Function, Organismal Development	vasculogenesis	6.32e-13	AHR,AKR1B1,ALCAM,ANGPT1,BDNF,BIN1,CAV1,CDH13,COL1A1,CXCL2,DCN,DDAH1,DKK1,EDIL3,ELTD1,ETS1,FGF2,FN1,GCLM,HEG1,HGF,HMOX1,HSP90B1,HTRA1,IGF2R,IGFBP3,IL1A,IL1B,KDR,LDHA,LEPR,LOX,LOXL2,LUM,MFGE8,MMP1,MMP3,MORF4L1,NRP1,PFKFB3,PIK3C2A,PIM1,PPAP2B,PTHLH,PTPRB,SEMA3D,SPARC,STAT1,SULF1,TGFBI,TGFBR2,THBS1,THBS2,TIMP3,TM4SF1,VCAM1,VHL,WTAP,YAP1	59
Cardiovascular System Development and Function	abnormal morphology of cardiovascular system	8.11e-11	ABL2,ACTA2,ACTN4,AHR,B4GALT1,BACH1,BIN1,BNIP3L,CAV1,CCND1,CDK6,COL5A1,DDAH1,EFEMP2,ERRFI1,FBN1,FGF2,FN1,HEG1,HGF,HMOX1,HSP90B1,IGF2R,LOX,LUM,MORF4L1,NRP1,NTN4,PAM,PDLIM5,PIM1,PLOD1,PPAP2B,PPP3CB,PRDX1,PTGIS,SCG5,SEMA3D,SGCD,TGFBR2,THBS1,THBS2,TIMP3,TNFRSF11B,VCAM1,VHL,YAP1	47
Cardiovascular System Development and Function, Cellular Movement	cell movement of endothelial cells	4.37e-10	ALCAM,ANGPT1,BDNF,CAV1,CDH13,DCN,DKK1,EDIL3,ETS1,FGF2,FN1,HGF,IGF2R,IGFBP3,IL1B,KDR,LOX,LOXL2,MTSS1,NRP1,PIK3C2A,PIM1,PTHLH,SEMA3D,SFRP4,SPARC,TGFBI,TGFBR2,THBS1,THBS2,TIMP3,VCAM1	32
Cardiovascular System Development and Function, Cellular Movement	migration of endothelial cells	5.11e-09	ALCAM,ANGPT1,BDNF,CAV1,CDH13,DCN,DKK1,EDIL3,ETS1,FGF2,FN1,HGF,IGF2R,IGFBP3,IL1B,KDR,LOX,LOXL2,NRP1,PIK3C2A,PIM1,PTHLH,SFRP4,SPARC,TGFBI,TGFBR2,THBS1,TIMP3,VCAM1	29
Cardiovascular System Development and Function, Cell-To-Cell Signaling and Interaction, Tissue Development	adhesion of endothelial cell lines	2.03e-08	CAV1,CDH13,DCN,ETS1,FGF2,IL1B,KDR,NTN4,THBS1,VCAM1	10
Cardiovascular System Development and Function, Cellular Development, Organismal Development, Tissue Development	endothelial cell development	3.82e-08	ANGPT1,BDNF,CAV1,CDH13,COL1A1,CXCL2,DDAH1,DKK1,FGF2,FN1,HEG1,HGF,HMOX1,IL1A,IL1B,KDR,LOXL2,MMP1,NRP1,PFKFB3,PIK3C2A,PIM1,SPARC,STAT1,SULF1,TGFBR2,THBS1,VCAM1,WTAP	29
Cardiovascular System Development and Function	neovascularization	1.67e-07	B4GALT1,CDH13,ERRFI1,FGF2,HGF,HTRA1,IGFBP3,IL1B,KDR,MFGE8,NRP1,PTHLH,S100A10,TGFBR2,THBS1,THBS2,VCAM1,VHL	18
Cancer, Cardiovascular System Development and Function	angiogenesis of tumor	4.63e-07	CTSS,CXCL6,FBLN2,FGF2,HGF,IL1B,KDR,MMP1,MMP3,NRP1,PIK3C2A,TGFBR2,THBS1,THBS2	14
Cardiovascular System Development and Function, Embryonic Development, Organismal Development, Tissue Development	angiogenesis of extraembryonic tissue	5.39e-07	ANGPT1,EDIL3,FGF2,FN1,HGF,NRP1,PTPRB,THBS1,TIMP3	9
Cardiovascular System Development and Function, Cellular Development, Cellular Growth and Proliferation, Organismal Development, Tissue Development	proliferation of endothelial cells	1.68e-06	ANGPT1,BDNF,CAV1,CDH13,DDAH1,DKK1,FGF2,FN1,HGF,HMOX1,IL1A,IL1B,KDR,LOXL2,MMP1,NRP1,PFKFB3,PIM1,SPARC,STAT1,SULF1,TGFBR2,THBS1,WTAP	24
Cardiovascular System Development and Function, Organismal Development, Tissue Morphology	morphology of blood vessel	1.71e-06	ACTA2,ACTN4,AHR,ANGPT1,BACH1,COL5A1,DDAH1,EFEMP2,FBN1,FN1,HMOX1,LOX,LUM,NRP1,PAM,PLOD1,PTGIS,SEMA3D,THBS2,TIMP3,TNFRSF11B,VHL,YAP1	23
Cardiovascular System Development and Function, Organismal Development, Tissue Morphology	abnormal morphology of blood vessel	2.09e-06	ACTA2,ACTN4,AHR,BACH1,COL5A1,DDAH1,EFEMP2,FBN1,FN1,HMOX1,LOX,LUM,NRP1,PAM,PLOD1,PTGIS,SEMA3D,THBS2,TIMP3,TNFRSF11B,VHL,YAP1	22
Cardiovascular System Development and Function, Cellular Movement	movement of vascular endothelial cells	2.34e-06	ANGPT1,CDH13,DKK1,FGF2,FN1,HGF,IL1B,KDR,LOX,MTSS1,NRP1,PIK3C2A,SEMA3D,TGFBI,TGFBR2,THBS1,THBS2	17
Cardiovascular System Development and Function	vascularization	2.66e-06	B4GALT1,CDH13,CXCL3,ERRFI1,FGF2,HGF,HTRA1,IGFBP3,IL1B,KDR,MFGE8,MMP3,NRP1,PTHLH,S100A10,TGFBR2,THBS1,THBS2,VCAM1,VHL	20
Cardiovascular System Development and Function, Hematological System Development and Function	blood pressure	3.94e-06	ACTA2,AHR,BACH1,BDNF,CAV1,CDH13,COL1A2,DDAH1,FGF2,HMOX1,IL1B,IL1R1,LEPR,PDLIM5,PTGIS,PTGS1,PTHLH,RORA,SGK1,SLC12A2,THBS1,TIMP3,TREM1	23
Cardiovascular System Development and Function, Embryonic Development, Organismal Development, Tissue Development	angiogenesis of chorioallantoic membrane	1.2e-05	ANGPT1,EDIL3,FGF2,FN1,HGF,THBS1,TIMP3	7
Cardiovascular System Development and Function, Organ Morphology, Organismal Development	morphology of heart	1.31e-05	ABL2,AHR,AKT3,BIN1,CAV1,CCND1,CDK6,FGF2,FN1,HEG1,HMOX1,HSP90B1,IGF2R,IL1B,LUM,MORF4L1,PDLIM5,PPP3CB,PTHLH,SCG5,SEMA3D,SGCD,TCF21,TGFBR2,THBS1,TIMP3,VCAM1	27
Cardiovascular System Development and Function, Cellular Movement	homing of endothelial cells	1.41e-05	ANGPT1,FGF2,HGF,IGF2R,IGFBP3,KDR,SEMA3D,THBS1,THBS2	9
Cardiovascular System Development and Function, Cell-To-Cell Signaling and Interaction	binding of endothelial cells	1.79e-05	ANGPT1,DCN,FGF2,FN1,HGF,IL1A,IL1B,LEPR,NRP1,S100A10,TIMP3,VCAM1	12
Cardiovascular System Development and Function, Cell-To-Cell Signaling and Interaction, Tissue Development	adhesion of endothelial cells	1.85e-05	ALCAM,ANGPT1,CXCL2,EDIL3,ETS1,FN1,HGF,IL1A,IL1B,PPAP2B,TGFBI,TGFBR2,THBS1,VCAM1	14
Cardiovascular System Development and Function, Organismal Development, Tissue Morphology	abnormal morphology of aorta	2.46e-05	ACTA2,COL5A1,EFEMP2,FBN1,LOX,NRP1,PTGIS,TIMP3,TNFRSF11B	9
Cardiovascular System Development and Function	neovascularization of organ	2.72e-05	CDH13,FGF2,HGF,HTRA1,IGFBP3,IL1B,KDR,MFGE8,NRP1,PTHLH,THBS1,VCAM1	12
Cardiovascular System Development and Function, Organismal Development, Tissue Morphology	abnormal morphology of artery	3.39e-05	ACTA2,AHR,COL5A1,DDAH1,EFEMP2,FBN1,FN1,HMOX1,LOX,NRP1,PAM,PTGIS,TIMP3,TNFRSF11B	14
Cardiovascular System Development and Function, Cell Morphology, Cellular Development, Organismal Development, Tissue Development	tubulation of endothelial cells	3.75e-05	ALCAM,ANGPT1,CAV1,COL1A1,FGF2,HGF,IGFBP3,IL1A,KDR,PIK3C2A,TGFBI,TIMP3	12
Cardiovascular System Development and Function, Organismal Development	vascularization of body region	4.1e-05	CDH13,FGF2,HGF,HTRA1,IGFBP3,IL1B,KDR,MFGE8,NRP1,TGFBR2,THBS1,THBS2,VCAM1	13
Cardiovascular System Development and Function, Cellular Movement	migration of vascular endothelial cells	7.13e-05	ANGPT1,CDH13,DKK1,FGF2,FN1,HGF,IL1B,KDR,LOX,NRP1,PIK3C2A,TGFBI,TGFBR2,THBS1	14
Cardiovascular System Development and Function, Cellular Movement	chemotaxis of endothelial cells	8.97e-05	ANGPT1,FGF2,HGF,IGF2R,KDR,SEMA3D,THBS1,THBS2	8
Cardiovascular System Development and Function, Cellular Development, Tissue Development	differentiation of endothelial cells	0.000101	ANGPT1,DCN,FGF2,FN1,IGFBP3,IL1B,KDR,NRP1,PIM1	9
Cardiovascular System Development and Function, Tissue Morphology	permeability of blood vessel tissue	0.000134	FGF2,KDR,MFGE8	3
Cardiovascular System Development and Function	sprouting angiogenesis	0.000198	CDH13,FGF2,KDR,LOX,PIK3C2A	5
Cardiovascular System Development and Function, Cell Death and Survival	cell viability of endothelial cells	0.000222	ABL2,ANGPT1,BDNF,CDH13,FGF2,HGF,KDR,PIK3C2A	8
Cardiovascular System Development and Function, Cell-To-Cell Signaling and Interaction, Tissue Development	attachment of endothelial cells	0.000253	ANGPT1,DCN,FBN1,FN1,VCAM1	5
Cardiovascular System Development and Function, Cell Morphology, Cellular Development, Organismal Development, Tissue Development	morphogenesis of endothelial cells	0.000272	COL1A1,CXCL2,FGF2,HEG1,HGF,PIK3C2A,VCAM1	7
Cardiovascular System Development and Function, Organ Morphology, Organismal Development	abnormal morphology of heart	0.000281	ABL2,AHR,BIN1,CAV1,CCND1,CDK6,FGF2,FN1,HEG1,HMOX1,HSP90B1,IGF2R,LUM,MORF4L1,PDLIM5,PPP3CB,SCG5,SEMA3D,SGCD,TGFBR2,THBS1,TIMP3,VCAM1	23
Cardiovascular System Development and Function, Organismal Development, Visual System Development and Function	neovascularization of eye	0.000325	CDH13,FGF2,HGF,HTRA1,IGFBP3,IL1B,KDR,NRP1,THBS1,VCAM1	10
Cardiovascular System Development and Function, Cellular Movement	cell movement of endothelial cell lines	0.000374	ALCAM,CDH13,COL1A1,CXCL5,FGF2,HGF,KDR,NTN4,PPAP2B,THBS1	10
Cardiovascular System Development and Function, Organismal Development	formation of blood vessel	0.000427	AKR1B1,ANGPT1,FGF2,FN1,HGF,IL1B,KDR,LDHA,NRP1,TGFBR2	10
Cardiovascular System Development and Function, Cellular Movement	chemotaxis of vascular endothelial cells	0.000508	FGF2,HGF,SEMA3D,THBS1,THBS2	5
Cardiovascular System Development and Function, Lymphoid Tissue Structure and Development, Organismal Development, Tissue Morphology	abnormal morphology of aorta wall	0.00053	LOX,PLOD1,PTGIS,TIMP3	4
Cardiovascular System Development and Function, Tissue Morphology	quantity of endothelial cell lines	0.00053	FGF2,FN1,THBS1,THBS2	4
