# Supplementary material for: Coronary Artery Disease Associated Transcription Factor TCF21 Regulates Smooth Muscle Precursor Cells That Contribute to the Fibrous Cap
Source: PLoS Genet. 2015 May 28;11(5):e1005155. doi: 10.1371/journal.pgen.1005155 (PMC4447275; doi:10.1371/journal.pgen.1005155)
Supplement: S3 Table — (XLSX) [file pgen.1005155.s011.xlsx]

## Sheet: Sheet1
Table S3. Cellular and molecular function terms enriched in "Vascular Disease" category identified with IPA analysis of siTCF21 knockdown and RNA-Seq studies of differentially expressed genes.
Categories	Diseases or Functions Annotation	Q-Value	Molecules	# Molecules
CELLULAR MOVEMENT
Cellular Movement	cell movement	4.23e-23	ABL2,ACTA2,ACTN4,AHR,AKR1B1,AKT3,ALCAM,ANGPT1,ARHGDIB,ARRDC3,B4GALT1,BDNF,BHLHE40,CAV1,CCL20,CCND1,CD200,CD55,CDH13,CDK6,CEMIP,CLDN11,COL1A1,CREB3L1,CTSC,CTSS,CXCL2,CXCL3,CXCL5,CXCL6,DCN,DDIT4,DDX58,DISC1,DKK1,DKK3,DNAJB4,DST,EDIL3,EFEMP1,EGR2,EHF,ERRFI1,ETS1,FBLN2,FBN1,FGF2,FGF7,FGL2,FN1,FST,GDF5,HGF,HMOX1,HSP90B1,HTRA1,IDH1,IGF2R,IGFBP3,IL1A,IL1B,IL1R1,KCNK2,KDR,KPNA2,LIMS1,LMO4,LOX,LOXL2,LPAR1…	130
Cellular Movement	migration of cells	9.45e-17	ABL2,ACTA2,ACTN4,AHR,AKT3,ALCAM,ANGPT1,ARHGDIB,ARRDC3,B4GALT1,BDNF,BHLHE40,CAV1,CCL20,CCND1,CD200,CD55,CDH13,CDK6,CEMIP,CLDN11,COL1A1,CREB3L1,CTSC,CTSS,CXCL2,CXCL3,CXCL5,CXCL6,DCN,DDIT4,DDX58,DISC1,DKK1,EDIL3,EGR2,EHF,ERRFI1,ETS1,FBLN2,FGF2,FGF7,FN1,GDF5,HGF,HMOX1,HSP90B1,IDH1,IGF2R,IGFBP3,IL1A,IL1B,IL1R1,KCNK2,KDR,KPNA2,LMO4,LOX,LOXL2,LPAR1,LPP,LUM,MMP1,MMP3,MYLK,NEDD9,NES,NME1,NQO1,NRP1,NTN4,NU…	109
Cellular Movement	cell movement of tumor cell lines	1.3e-16	ACTA2,ACTN4,AKT3,ALCAM,ARHGDIB,ARRDC3,CAV1,CCL20,CDH13,COL1A1,CREB3L1,CXCL2,CXCL3,CXCL5,DCN,DDX58,DKK3,DNAJB4,EFEMP1,EHF,ETS1,FBLN2,FBN1,FGF2,FGF7,FN1,HGF,HMOX1,HTRA1,IGFBP3,IL1A,KDR,KPNA2,LOX,LPAR1,MMP1,MMP3,MX1,NEDD9,NES,NME1,NRCAM,NRP1,PCSK6,PIK3C2A,PLCL1,PRNP,PTHLH,RAB11FIP1,RAB21,RALA,RARRES2,S100A10,SFRP4,SLC12A2,SPARC,SQSTM1,STAT1,SULF1,TGFBI,THBS1,THBS2,TNFRSF11B,VCAM1,YAP1	65
Cellular Movement	invasion of cells	5.64e-15	ABL2,ACTA2,AKT3,ALCAM,ARRDC3,BDNF,BHLHE40,CAV1,CCND1,CLDN1,CTSK,CTSS,CXCL5,DCN,DDX58,DKK1,DKK3,DNAJB4,EFEMP1,ETS1,FBLN2,FGF2,FGF7,FN1,FST,HGF,HMOX1,HSP90B1,IL1B,KDR,LOX,LOXL2,LPAR1,MFGE8,MMP1,MMP3,MX1,MYLK,NEDD9,NES,NME1,NQO1,NRCAM,NRP1,PCSK6,RAB11FIP1,RALA,RND3,RORA,S100A10,SFRP1,SLC12A2,SPARC,SQSTM1,SULF1,TGFBI,TGFBR2,THBS1,THBS2,TIMP3,VCAM1,VHL,YAP1	63
Cellular Movement	invasion of tumor cell lines	8.34e-13	ABL2,ACTA2,AKT3,ALCAM,ARRDC3,BDNF,CAV1,CTSK,CTSS,CXCL5,DCN,DDX58,DKK1,DKK3,DNAJB4,EFEMP1,ETS1,FBLN2,FGF2,FGF7,FN1,HGF,HMOX1,LOX,LOXL2,LPAR1,MMP1,MMP3,MX1,NES,NME1,NRP1,PCSK6,RAB11FIP1,RALA,RND3,RORA,S100A10,SFRP1,SLC12A2,SPARC,SQSTM1,SULF1,TGFBI,TGFBR2,TIMP3,VCAM1,VHL,YAP1	49
Cellular Movement	migration of tumor cell lines	7.7e-11	ACTA2,ACTN4,AKT3,ALCAM,ARHGDIB,ARRDC3,CAV1,CCL20,CREB3L1,CXCL2,CXCL5,DCN,DDX58,EHF,ETS1,FBLN2,FGF2,FGF7,FN1,HGF,HMOX1,IGFBP3,IL1A,KDR,KPNA2,LOX,LPAR1,MMP1,MMP3,NEDD9,NES,NME1,NRP1,PIK3C2A,PLCL1,PRNP,PTHLH,RAB21,RALA,S100A10,SFRP4,SLC12A2,STAT1,TGFBI,THBS1,THBS2,TNFRSF11B,VCAM1	48
Cardiovascular System Development and Function, Cellular Movement	cell movement of endothelial cells	4.37e-10	ALCAM,ANGPT1,BDNF,CAV1,CDH13,DCN,DKK1,EDIL3,ETS1,FGF2,FN1,HGF,IGF2R,IGFBP3,IL1B,KDR,LOX,LOXL2,MTSS1,NRP1,PIK3C2A,PIM1,PTHLH,SEMA3D,SFRP4,SPARC,TGFBI,TGFBR2,THBS1,THBS2,TIMP3,VCAM1	32
Cellular Movement	infiltration	8.59e-10	AKR1B1,B4GALT1,CAV1,CD55,CXCL2,CXCL3,CXCL5,DCN,EDIL3,ETS1,FGF2,FGL2,FN1,FST,HGF,HMOX1,IL1A,IL1B,IL1R1,KCNK2,KDR,MBP,MYLK,NQO1,NRP1,S100A10,SFRP1,SPARC,STAT1,TGFBR2,THBS1,THBS2,TIMP3,TREM1,VCAM1	35
Cellular Movement	infiltration of cells	2.45e-09	AKR1B1,B4GALT1,CAV1,CD55,CXCL2,CXCL3,CXCL5,DCN,EDIL3,ETS1,FGF2,FGL2,FN1,FST,HGF,HMOX1,IL1A,IL1B,IL1R1,KCNK2,KDR,MBP,MYLK,NQO1,NRP1,S100A10,SFRP1,SPARC,STAT1,TGFBR2,THBS1,TIMP3,TREM1,VCAM1	34
Cellular Movement	cell movement of blood cells	4.63e-09	ACTN4,AHR,AKR1B1,ALCAM,ANGPT1,B4GALT1,BDNF,CAV1,CCL20,CCND1,CD200,CD55,COL1A1,CTSC,CTSS,CXCL2,CXCL3,CXCL5,CXCL6,DCN,DDX58,EDIL3,EGR2,ETS1,FGF2,FN1,HGF,HMOX1,IL1A,IL1B,IL1R1,KCNK2,KDR,LUM,MMP1,MYLK,NEDD9,NQO1,PRDX1,PRNP,RARRES2,S100A10,SFRP1,SPARC,STAT1,STAT2,TGFBR2,THBS1,THBS2,TIMP3,TNFRSF11B,TREM1,VCAM1,VIPR1	54
Cardiovascular System Development and Function, Cellular Movement	migration of endothelial cells	5.11e-09	ALCAM,ANGPT1,BDNF,CAV1,CDH13,DCN,DKK1,EDIL3,ETS1,FGF2,FN1,HGF,IGF2R,IGFBP3,IL1B,KDR,LOX,LOXL2,NRP1,PIK3C2A,PIM1,PTHLH,SFRP4,SPARC,TGFBI,TGFBR2,THBS1,TIMP3,VCAM1	29
Cell-To-Cell Signaling and Interaction, Cellular Movement	recruitment of cells	8.36e-09	AHR,ANGPT1,B4GALT1,BDNF,CAV1,CCL20,CD200,CTSC,CXCL2,CXCL3,CXCL5,DDX58,EDIL3,ETS1,FGF2,FN1,HGF,HMOX1,IL1A,IL1B,IL1R1,KDR,MMP1,PTHLH,RARRES2,SFRP1,TGFBR2,THBS1,THBS2,VCAM1	30
Cellular Movement, Immune Cell Trafficking	leukocyte migration	2.88e-08	ACTN4,AHR,ALCAM,ANGPT1,B4GALT1,CAV1,CCL20,CCND1,CD200,CD55,COL1A1,CTSC,CTSS,CXCL2,CXCL3,CXCL5,CXCL6,DCN,DDX58,EDIL3,EGR2,ETS1,FGF2,FN1,HGF,HMOX1,IL1A,IL1B,IL1R1,KCNK2,KDR,LUM,MMP1,MYLK,NEDD9,NQO1,PRDX1,PRNP,RARRES2,S100A10,SFRP1,SPARC,STAT1,STAT2,TGFBR2,THBS1,THBS2,TIMP3,TNFRSF11B,TREM1,VCAM1,VIPR1	52
Cellular Movement, Hematological System Development and Function, Immune Cell Trafficking	cell movement of leukocytes	5.25e-08	ACTN4,ALCAM,ANGPT1,B4GALT1,CAV1,CCL20,CCND1,CD55,COL1A1,CTSS,CXCL2,CXCL3,CXCL5,CXCL6,DCN,DDX58,EDIL3,EGR2,ETS1,FN1,HGF,HMOX1,IL1A,IL1B,IL1R1,KCNK2,KDR,LUM,MYLK,NEDD9,NQO1,PRDX1,PRNP,RARRES2,S100A10,SFRP1,SPARC,STAT1,STAT2,TGFBR2,THBS1,THBS2,TIMP3,TNFRSF11B,TREM1,VCAM1,VIPR1	47
Cell-To-Cell Signaling and Interaction, Cellular Movement	recruitment of blood cells	7.85e-08	AHR,ANGPT1,B4GALT1,BDNF,CAV1,CCL20,CD200,CTSC,CXCL2,CXCL3,CXCL5,DDX58,EDIL3,ETS1,FN1,HMOX1,IL1A,IL1B,IL1R1,KDR,MMP1,RARRES2,SFRP1,TGFBR2,THBS1,THBS2,VCAM1	27
Cellular Movement	transmigration of cells	2.64e-07	ACTA2,ALCAM,CCND1,COL1A1,CTSS,CXCL2,CXCL3,CXCL5,DCN,FN1,IL1B,KCNK2,MYLK,RARRES2,STAT2,TIMP3,VCAM1	17
Cellular Movement	infiltration of blood cells	4.13e-07	AKR1B1,B4GALT1,CAV1,CD55,CXCL2,CXCL3,CXCL5,DCN,EDIL3,ETS1,FN1,HGF,HMOX1,IL1A,IL1B,IL1R1,KCNK2,KDR,MYLK,NQO1,S100A10,SFRP1,SPARC,STAT1,TGFBR2,THBS1,TIMP3,TREM1,VCAM1	29
Cellular Movement	homing	4.42e-07	ANGPT1,B4GALT1,BDNF,CAV1,CCL20,CCND1,CDH13,CXCL2,CXCL3,CXCL5,CXCL6,FBN1,FGF2,FN1,HGF,IGF2R,IGFBP3,IL1A,IL1B,IL1R1,KDR,LOX,MYLK,NEDD9,NQO1,NRCAM,NRP1,PRNP,RALA,RARRES2,SEMA3D,STX3,THBS1,THBS2,TREM1,VCAM1,VIPR1	37
Cellular Movement, Hematological System Development and Function, Immune Cell Trafficking	transmigration of leukocytes	4.42e-07	CCND1,COL1A1,CTSS,CXCL2,CXCL3,CXCL5,DCN,FN1,IL1B,KCNK2,MYLK,RARRES2,STAT2,TIMP3,VCAM1	15
Cellular Movement	homing of cells	5.94e-07	ANGPT1,B4GALT1,BDNF,CAV1,CCL20,CCND1,CDH13,CXCL2,CXCL3,CXCL5,CXCL6,FBN1,FGF2,FN1,HGF,IGF2R,IGFBP3,IL1A,IL1B,IL1R1,KDR,LOX,MYLK,NEDD9,NQO1,NRCAM,NRP1,PRNP,RARRES2,SEMA3D,STX3,THBS1,THBS2,TREM1,VCAM1,VIPR1	36
Cell-To-Cell Signaling and Interaction, Cellular Movement, Hematological System Development and Function, Immune Cell Trafficking	recruitment of leukocytes	7.8e-07	AHR,B4GALT1,CAV1,CCL20,CD200,CTSC,CXCL2,CXCL3,CXCL5,DDX58,EDIL3,ETS1,FN1,HMOX1,IL1A,IL1B,IL1R1,KDR,MMP1,RARRES2,SFRP1,TGFBR2,THBS1,THBS2,VCAM1	25
Cellular Movement, Skeletal and Muscular System Development and Function	cell movement of smooth muscle cells	8.21e-07	BDNF,CCND1,CDK6,CXCL2,CXCL3,FGF2,FN1,HGF,HMOX1,IL1A,IL1B,KDR,LOX,LPAR1,MMP3,NQO1,THBS1	17
Cell-To-Cell Signaling and Interaction, Cellular Movement, Hematological System Development and Function, Immune Cell Trafficking, Inflammatory Response	recruitment of phagocytes	1.05e-06	AHR,B4GALT1,CAV1,CCL20,CTSC,CXCL2,CXCL3,CXCL5,EDIL3,ETS1,IL1A,IL1B,IL1R1,KDR,MMP1,RARRES2,SFRP1,TGFBR2,THBS1,THBS2,VCAM1	21
Cellular Movement	cell movement of cancer cells	1.24e-06	AKT3,ALCAM,BDNF,CAV1,FN1,HGF,KDR,LUM,NEDD9,NRP1,SFRP1,SPARC,THBS1,TM4SF1,VCAM1,VHL	16
Cellular Movement, Skeletal and Muscular System Development and Function	migration of smooth muscle cells	1.24e-06	BDNF,CCND1,CDK6,CXCL2,CXCL3,FGF2,FN1,HGF,HMOX1,IL1A,IL1B,KDR,LPAR1,MMP3,NQO1,THBS1	16
Cellular Movement, Hematological System Development and Function, Immune Cell Trafficking, Inflammatory Response	cell movement of phagocytes	1.27e-06	ALCAM,ANGPT1,B4GALT1,CAV1,CCL20,CCND1,CD55,COL1A1,CTSS,CXCL2,CXCL3,CXCL5,CXCL6,EDIL3,FN1,HGF,HMOX1,IL1A,IL1B,IL1R1,KDR,LUM,MYLK,NQO1,PRNP,RARRES2,S100A10,SFRP1,TGFBR2,THBS1,THBS2,TIMP3,TREM1,VCAM1,VIPR1	35
Cellular Movement, Hematological System Development and Function, Immune Cell Trafficking	infiltration of leukocytes	1.28e-06	B4GALT1,CAV1,CD55,CXCL2,CXCL3,CXCL5,DCN,EDIL3,ETS1,FN1,HGF,HMOX1,IL1A,IL1B,IL1R1,KCNK2,KDR,MYLK,NQO1,S100A10,SFRP1,SPARC,STAT1,TGFBR2,THBS1,TIMP3,TREM1,VCAM1	28
Cellular Movement, Hematological System Development and Function, Immune Cell Trafficking	cell movement of myeloid cells	2.15e-06	ANGPT1,B4GALT1,CAV1,CCL20,CCND1,CD55,COL1A1,CTSS,CXCL2,CXCL3,CXCL5,CXCL6,EDIL3,FN1,HGF,HMOX1,IL1A,IL1B,IL1R1,KDR,LUM,MYLK,NQO1,PRNP,RARRES2,S100A10,SFRP1,TGFBR2,THBS1,THBS2,TIMP3,TREM1,VCAM1,VIPR1	34
Cardiovascular System Development and Function, Cellular Movement	movement of vascular endothelial cells	2.34e-06	ANGPT1,CDH13,DKK1,FGF2,FN1,HGF,IL1B,KDR,LOX,MTSS1,NRP1,PIK3C2A,SEMA3D,TGFBI,TGFBR2,THBS1,THBS2	17
Cellular Movement	chemotaxis	2.42e-06	ANGPT1,B4GALT1,BDNF,CAV1,CCL20,CCND1,CDH13,CXCL2,CXCL3,CXCL5,CXCL6,FBN1,FGF2,FN1,HGF,IGF2R,IL1A,IL1B,IL1R1,KDR,LOX,MYLK,NEDD9,NRCAM,NRP1,PRNP,RALA,RARRES2,SEMA3D,STX3,THBS1,THBS2,TREM1,VIPR1	34
Cellular Movement, Skeletal and Muscular System Development and Function	migration of vascular smooth muscle cells	2.44e-06	BDNF,CCND1,CDK6,FGF2,FN1,HGF,HMOX1,IL1A,IL1B,KDR,MMP3,NQO1,THBS1	13
Cellular Movement, Hematological System Development and Function, Immune Cell Trafficking, Inflammatory Response	transmigration of phagocytes	3.09e-06	CCND1,COL1A1,CTSS,CXCL3,CXCL5,FN1,IL1B,MYLK,RARRES2,TIMP3,VCAM1	11
Cellular Movement	chemotaxis of cells	3.1e-06	ANGPT1,B4GALT1,BDNF,CAV1,CCL20,CCND1,CDH13,CXCL2,CXCL3,CXCL5,CXCL6,FBN1,FGF2,FN1,HGF,IGF2R,IL1A,IL1B,IL1R1,KDR,LOX,MYLK,NEDD9,NRCAM,NRP1,PRNP,RARRES2,SEMA3D,STX3,THBS1,THBS2,TREM1,VIPR1	33
Cellular Movement, Connective Tissue Development and Function	cell movement of fibroblasts	4.12e-06	ABL2,AHR,ANGPT1,CAV1,CCND1,COL1A1,FGF2,FN1,HGF,IGF2R,IL1B,IL1R1,LPAR1,LPP,MMP1,TGFBR2,THBS1	17
Cellular Movement	cell movement of carcinoma cell lines	8.17e-06	ACTA2,AKT3,ALCAM,CAV1,DNAJB4,ETS1,FBLN2,FGF2,HGF,HMOX1,MMP1,MMP3,S100A10,VCAM1	14
Cellular Movement, Hematological System Development and Function, Immune Cell Trafficking, Inflammatory Response	migration of phagocytes	9.48e-06	ALCAM,ANGPT1,CCL20,CCND1,COL1A1,CTSS,CXCL2,CXCL3,CXCL5,CXCL6,FN1,HGF,IL1B,KDR,LUM,MYLK,PRNP,RARRES2,S100A10,TIMP3,VCAM1	21
Cellular Movement	mobilization of cells	1.11e-05	ANGPT1,CCL20,CXCL2,CXCL3,FGF2,HGF,IL1B,KDR,STAT1,TNFRSF11B,VCAM1	11
Cellular Movement, Hematological System Development and Function, Immune Cell Trafficking	cell movement of mononuclear leukocytes	1.31e-05	ACTN4,ANGPT1,CCL20,CD55,COL1A1,CTSS,CXCL3,DDX58,EGR2,ETS1,FN1,HGF,HMOX1,IL1B,KCNK2,KDR,MYLK,NEDD9,NQO1,PRNP,RARRES2,SPARC,STAT1,TGFBR2,THBS1,THBS2,TIMP3,VCAM1,VIPR1	29
Cardiovascular System Development and Function, Cellular Movement	homing of endothelial cells	1.41e-05	ANGPT1,FGF2,HGF,IGF2R,IGFBP3,KDR,SEMA3D,THBS1,THBS2	9
Cellular Movement	cell movement of connective tissue cells	1.79e-05	ABL2,AHR,ANGPT1,CAV1,CCND1,COL1A1,FGF2,FN1,HGF,IGF2R,IL1B,IL1R1,LPAR1,LPP,MMP1,RND3,TGFBR2,THBS1	18
Cellular Movement, Hematological System Development and Function, Immune Cell Trafficking, Inflammatory Response	infiltration by neutrophils	2.09e-05	B4GALT1,CD55,CXCL2,CXCL3,CXCL5,EDIL3,HGF,HMOX1,IL1A,IL1B,IL1R1,NQO1,SFRP1,TGFBR2,TREM1	15
Cellular Movement	migration of carcinoma cell lines	2.51e-05	ACTA2,AKT3,ALCAM,CAV1,ETS1,FBLN2,HGF,HMOX1,MMP1,MMP3,S100A10,VCAM1	12
Cell-To-Cell Signaling and Interaction, Cellular Movement, Hematological System Development and Function, Immune Cell Trafficking	recruitment of granulocytes	3.31e-05	AHR,B4GALT1,CAV1,CCL20,CTSC,CXCL2,CXCL3,CXCL5,EDIL3,IL1A,IL1B,IL1R1,MMP1,RARRES2,SFRP1,THBS1,VCAM1	17
Cellular Movement	invasion of breast cancer cell lines	3.87e-05	ABL2,ARRDC3,CAV1,CTSK,CTSS,CXCL5,FGF2,FN1,HGF,LOX,LOXL2,MMP1,MMP3,PCSK6,RORA,SPARC,TGFBR2,YAP1	18
Cellular Movement, Hematological System Development and Function, Immune Cell Trafficking	cell movement of lymphocytes	4.14e-05	ACTN4,CCL20,COL1A1,CTSS,CXCL3,DDX58,EGR2,ETS1,FN1,HGF,HMOX1,IL1B,KCNK2,KDR,MYLK,NEDD9,NQO1,RARRES2,SPARC,STAT1,TGFBR2,THBS1,THBS2,TIMP3,VCAM1	25
Cardiovascular System Development and Function, Cellular Movement	migration of vascular endothelial cells	7.13e-05	ANGPT1,CDH13,DKK1,FGF2,FN1,HGF,IL1B,KDR,LOX,NRP1,PIK3C2A,TGFBI,TGFBR2,THBS1	14
Cell-To-Cell Signaling and Interaction, Cellular Movement, Hematological System Development and Function, Immune Cell Trafficking, Inflammatory Response	recruitment of neutrophils	7.14e-05	AHR,B4GALT1,CAV1,CCL20,CTSC,CXCL2,CXCL3,CXCL5,EDIL3,IL1A,IL1B,IL1R1,MMP1,RARRES2,SFRP1	15
Cellular Movement, Connective Tissue Development and Function	migration of fibroblasts	7.55e-05	ABL2,AHR,ANGPT1,CAV1,CCND1,COL1A1,FGF2,FN1,HGF,LPP,MMP1,TGFBR2,THBS1	13
Cellular Movement	cell movement of lung cancer cell lines	7.66e-05	ACTA2,AKT3,ALCAM,CAV1,DNAJB4,ETS1,FN1,HGF,MMP1,RAB11FIP1,S100A10	11
Cardiovascular System Development and Function, Cellular Movement	chemotaxis of endothelial cells	8.97e-05	ANGPT1,FGF2,HGF,IGF2R,KDR,SEMA3D,THBS1,THBS2	8
Cellular Movement	migration of tumor cells	0.000104	ACTN4,AKT3,ALCAM,BDNF,CAV1,FN1,HGF,KDR,LUM,NEDD9,NRP1,SFRP1,SPARC,THBS1,TM4SF1,VCAM1,VHL	17
Cellular Movement, Hematological System Development and Function, Immune Cell Trafficking, Inflammatory Response	cell movement of neutrophils	0.000121	B4GALT1,CD55,CXCL2,CXCL3,CXCL5,CXCL6,EDIL3,FN1,HGF,HMOX1,IL1A,IL1B,IL1R1,LUM,MYLK,NQO1,SFRP1,TGFBR2,TREM1,VCAM1	20
Cellular Movement, Hair and Skin Development and Function	cell movement of skin cell lines	0.000139	ALCAM,CXCL5,FGF2,HGF,KDR,NTN4,THBS1	7
Cellular Movement	cell movement of hepatoma cell lines	0.000147	CAV1,FGF2,HGF,HMOX1,IGFBP3,MMP3,NME1,THBS2,VCAM1	9
Cellular Movement, Hematological System Development and Function, Immune Cell Trafficking	infiltration of granulocytes	0.00015	B4GALT1,CD55,CXCL2,CXCL3,CXCL5,EDIL3,HGF,HMOX1,IL1A,IL1B,IL1R1,MYLK,NQO1,SFRP1,TGFBR2,TREM1	16
Cellular Movement	cell movement of breast cancer cell lines	0.000213	ARHGDIB,ARRDC3,CAV1,CXCL5,ETS1,FGF2,FGF7,FN1,HGF,IGFBP3,KPNA2,LPAR1,NME1,NRP1,PCSK6,PTHLH,RAB21,SPARC	18
Cellular Movement	invasion of carcinoma cell lines	0.000224	ACTA2,AKT3,ALCAM,BDNF,DKK1,DNAJB4,FBLN2,HGF,MMP3,S100A10,TIMP3	11
Cellular Movement	migration of connective tissue cells	0.000251	ABL2,AHR,ANGPT1,CAV1,CCND1,COL1A1,FGF2,FN1,HGF,LPP,MMP1,RND3,TGFBR2,THBS1	14
Cellular Movement	influx of cells	0.000325	CD200,CTSC,CXCL2,CXCL3,CXCL5,CXCL6,IL1B,PTHLH,SGK1	9
Cardiovascular System Development and Function, Cellular Movement	cell movement of endothelial cell lines	0.000374	ALCAM,CDH13,COL1A1,CXCL5,FGF2,HGF,KDR,NTN4,PPAP2B,THBS1	10
Cellular Movement, Hematological System Development and Function, Immune Cell Trafficking	homing of leukocytes	0.000417	ANGPT1,B4GALT1,CCL20,CCND1,CXCL2,CXCL3,CXCL5,CXCL6,FN1,IL1A,IL1B,IL1R1,KDR,MYLK,NEDD9,NQO1,PRNP,RARRES2,THBS1,THBS2,TREM1,VIPR1	22
Cellular Movement, Hematological System Development and Function, Immune Cell Trafficking, Inflammatory Response	chemotaxis of leukocytes	0.000438	ANGPT1,B4GALT1,CCL20,CCND1,CXCL2,CXCL3,CXCL5,CXCL6,FN1,IL1A,IL1B,IL1R1,KDR,MYLK,NEDD9,PRNP,RARRES2,THBS1,THBS2,TREM1,VIPR1	21
Cardiovascular System Development and Function, Cellular Movement	chemotaxis of vascular endothelial cells	0.000508	FGF2,HGF,SEMA3D,THBS1,THBS2	5
CELLULAR GROWTH AND DIFFERENTIATION
Cellular Growth and Proliferation	proliferation of cells	4.23e-23	ABL2,ACTN4,AHNAK,AHR,AK4,AKR1B1,AKR1C1/AKR1C2,AKR1C3,AKT3,ALCAM,ANGPT1,ANK3,ARHGDIB,ARRDC3,B4GALT1,BDNF,BHLHE40,BIN1,BNIP3,CABLES1,CAV1,CBX1,CCL20,CCND1,CCNI,CCT5,CD55,CDH13,CDK6,CENPF,CLDN1,CLDN11,COL1A1,COL1A2,COL6A3,CRABP2,CTSC,CTSS,CXCL2,CXCL3,CXCL5,DCN,DDAH1,DDB1,DDIT4,DDX58,DISC1,DKK1,DKK3,DNAJB4,EFEMP1,EFEMP2,EGR2,EHF,EMP1,ERO1L,ERRFI1,ETS1,FADS1,FBLN2,FBN1,FBN2,FGF2,FGF7,FGL2,FN1,FST,G0S2…	182
Cellular Development, Cellular Growth and Proliferation	proliferation of tumor cell lines	2.76e-14	ABL2,ACTN4,AHR,AKR1C3,AKT3,ALCAM,ARRDC3,BDNF,BIN1,BNIP3,CABLES1,CAV1,CBX1,CCL20,CCND1,CDH13,CDK6,COL1A1,COL6A3,CRABP2,DCN,DDX58,DKK1,DKK3,DNAJB4,EFEMP1,EGR2,EHF,EMP1,ERRFI1,ETS1,FBLN2,FGF2,FGF7,FN1,FST,GAPDH,HGF,HMOX1,IGF2R,IGFBP3,IL1A,IL1B,INPP4B,KCNK2,KDR,KPNA2,LOX,MEG3,MMP1,MYLK,NEDD9,NME1,NQO1,NRP1,NUCB2,OAS3,PDIA3,PFKFB3,PIK3C2A,PIM1,PRNP,PTHLH,RALA,RNF7,RORA,S100A10,SFRP1,SFRP4,SGK1,SLC3A2,…	88
Cancer, Cellular Development, Cellular Growth and Proliferation, Tumor Morphology	proliferation of tumor cells	2.02e-10	ACTN4,AKR1B1,ARRDC3,CAV1,CBX1,CCND1,CDK6,CTSS,CXCL3,DCN,DKK1,EFEMP2,FGF2,FN1,FST,HGF,HMOX1,IGFBP3,IL1A,IL1B,IL1R1,KDR,LDHA,LOX,LUM,MMP3,NRP1,PCSK6,PFKFB3,PIM1,PTHLH,SFRP1,SLC3A2,SQSTM1,STAT1,TGFBR2,THBS1,TIMP3,UCHL1	39
Cellular Growth and Proliferation, Tissue Development	proliferation of connective tissue cells	1.55e-07	AHR,AKT3,CAV1,CCND1,CDH13,CDK6,COL1A1,CXCL3,DCN,DKK1,DKK3,ERRFI1,FGF2,FGF7,FN1,FST,GDF5,HGF,HMOX1,IGFBP3,IL1A,IL1B,LEPR,LEPRE1,LOX,LPAR1,LUM,MORF4L1,PLK2,PTHLH,SFRP1,SLC3A2,SLC7A11,SPARC,STAT1,TGFBR2,TNFRSF11B,VHL,YAP1	39
Cellular Growth and Proliferation, Tissue Development	proliferation of epithelial cells	7.46e-07	AHR,B4GALT1,CAV1,CCND1,CDH13,CDK6,CXCL3,DKK1,FGF2,FGF7,FN1,FST,GAS1,GDF5,HGF,HTRA1,IL1B,KCNK2,KDR,LIMS1,MFGE8,MTSS1,NME1,PTHLH,RNF7,SFRP1,SLC7A11,SPARC,TGFBR2,THBS1,TNFAIP6,VHL,YAP1	33
Cellular Development, Cellular Growth and Proliferation	proliferation of lung cancer cell lines	9.17e-07	AKT3,CAV1,CCND1,DKK1,DNAJB4,EMP1,ERRFI1,FGF2,FGF7,GAPDH,HGF,HMOX1,IGFBP3,LOX,MMP1,NRP1,PIM1,S100A10,SLC3A2,SLC7A11,THBS2,YAP1	22
Cardiovascular System Development and Function, Cellular Development, Cellular Growth and Proliferation, Organismal Development, Tissue Development	proliferation of endothelial cells	1.68e-06	ANGPT1,BDNF,CAV1,CDH13,DDAH1,DKK1,FGF2,FN1,HGF,HMOX1,IL1A,IL1B,KDR,LOXL2,MMP1,NRP1,PFKFB3,PIM1,SPARC,STAT1,SULF1,TGFBR2,THBS1,WTAP	24
Cellular Development, Cellular Growth and Proliferation, Skeletal and Muscular System Development and Function, Tissue Development	proliferation of muscle cells	3.89e-06	AKR1B1,BDNF,CAV1,CCND1,CDH13,CDK6,FGF2,FN1,FST,HGF,HMOX1,IGFBP3,IL1A,IL1B,LPAR1,MEIS1,MMP1,NQO1,PRNP,PTHLH,SPARC,STAT1,TGFBR2,THBS1,WTAP,YAP1	26
Cancer, Cellular Development, Cellular Growth and Proliferation, Tumor Morphology	proliferation of cancer cells	4.29e-06	AKR1B1,CAV1,CBX1,CCND1,CTSS,CXCL3,DCN,DKK1,FGF2,HGF,IGFBP3,IL1A,IL1B,IL1R1,KDR,LDHA,LOX,LUM,NRP1,PFKFB3,PIM1,PTHLH,SFRP1,SQSTM1,STAT1,THBS1	26
Cellular Development, Cellular Growth and Proliferation	proliferation of blood cells	1.08e-05	AHNAK,AHR,ARHGDIB,BHLHE40,CAV1,CCL20,CCND1,CD55,CDK6,CXCL2,CXCL3,DCN,EGR2,ETS1,FGF2,FGL2,FN1,HGF,HMOX1,HSP90B1,IL1A,IL1B,IL1R1,ISG15,KDR,LEPR,LOX,LPIN1,MBP,MEIS1,MMP3,MVP,PIM1,PPP3CB,PRNP,SLC3A2,STAT1,STK17B,TGFBR2,THBS1,TIMP3,TNFRSF11B,TREM1,VCAM1	44
Cellular Development, Cellular Growth and Proliferation, Connective Tissue Development and Function, Tissue Development	proliferation of fibroblasts	1.44e-05	AHR,CAV1,CCND1,CDK6,CXCL3,DCN,DKK1,DKK3,FGF2,FN1,HMOX1,IGFBP3,IL1B,LPAR1,LUM,MORF4L1,PLK2,SFRP1,SLC7A11,SPARC,STAT1,TGFBR2,TNFRSF11B,VHL	24
Cellular Development, Cellular Growth and Proliferation, Connective Tissue Development and Function	proliferation of fibroblast cell lines	1.89e-05	ABL2,AHR,AKR1B1,CAV1,CCND1,CDH13,CDK6,COL1A1,EGR2,ERO1L,ERRFI1,FGF2,FN1,HGF,HMOX1,IGFBP3,IL1B,LOX,LPAR1,NRCAM,PTHLH,RALA,SAMHD1,SLC3A2,STAT1,THBS1,YAP1	27
Cellular Development, Cellular Growth and Proliferation, Hematological System Development and Function	proliferation of immune cells	2.69e-05	AHNAK,AHR,ARHGDIB,BHLHE40,CAV1,CCL20,CD55,CDK6,CXCL2,CXCL3,DCN,EGR2,ETS1,FGF2,FGL2,FN1,HGF,HMOX1,HSP90B1,IL1A,IL1B,IL1R1,ISG15,KDR,LEPR,LPIN1,MBP,MEIS1,MMP3,MVP,PIM1,PPP3CB,PRNP,SLC3A2,STAT1,STK17B,TGFBR2,THBS1,TNFRSF11B,TREM1,VCAM1	41
Cellular Development, Cellular Growth and Proliferation	proliferation of breast cancer cell lines	2.79e-05	AHR,ARRDC3,BIN1,CAV1,CCND1,COL6A3,CRABP2,DCN,FGF2,FGF7,FN1,HGF,IGFBP3,IL1B,KPNA2,MYLK,NME1,NQO1,NRP1,OAS3,PDIA3,PIM1,PTHLH,RORA,TGFBR2,VHL	26
Cellular Development, Cellular Growth and Proliferation, Hair and Skin Development and Function	proliferation of skin cell lines	4.46e-05	CXCL2,FGF2,HGF,IL1A,NTN4,PTHLH,THBS1,THBS2	8
Cell-To-Cell Signaling and Interaction, Cellular Growth and Proliferation	stimulation of cells	5.03e-05	ANGPT1,BDNF,CAV1,CCL20,CCND1,CXCL3,CXCL5,FGF2,FGF7,FN1,HGF,HMOX1,HSP90B1,IGFBP3,IL1A,IL1B,IL1R1,MBP,SLC12A2,SLC2A3,THBS1	21
Cellular Development, Cellular Growth and Proliferation	proliferation of prostate cancer cell lines	5.55e-05	AKR1C3,ALCAM,CAV1,CBX1,CCND1,CDK6,EHF,ETS1,FGF2,FGF7,FST,HGF,HMOX1,IGF2R,IGFBP3,IL1A,IL1B,KCNK2,PIM1	19
Cellular Development, Cellular Growth and Proliferation, Skeletal and Muscular System Development and Function, Tissue Development	proliferation of smooth muscle cells	5.56e-05	AKR1B1,CAV1,CCND1,CDH13,CDK6,FGF2,HGF,HMOX1,IGFBP3,IL1A,IL1B,LPAR1,MMP1,NQO1,PTHLH,SPARC,STAT1,TGFBR2,THBS1,WTAP	20
Cellular Development, Cellular Growth and Proliferation	proliferation of stem cells	0.000139	BDNF,CCL20,CCND1,CDK6,DKK1,FGF2,FN1,HGF,IGFBP3,KDR,NES,RARRES2,VHL,YAP1	14
Cellular Growth and Proliferation	arrest in proliferation of cells	0.000145	AKR1B1,AKT3,ALCAM,CAV1,CCND1,CDH13,CDK6,GAS1,HMOX1,IL1B,IL1R1,NRP1,RARRES2,STAT1,TGFBR2,VHL	16
Cancer, Cellular Development, Cellular Growth and Proliferation, Endocrine System Disorders, Gastrointestinal Disease, Tumor Morphology	proliferation of pancreatic cancer cells	0.000148	CTSS,HGF,LDHA,NRP1,PIM1	5
Cellular Development, Cellular Growth and Proliferation, Nervous System Development and Function, Tissue Development	proliferation of neuronal cells	0.00019	ANGPT1,ANK3,BDNF,CABLES1,CAV1,CCND1,CDK6,CXCL5,DISC1,FGF2,FGF7,FN1,GDF5,HGF,ICAM5,IGFBP3,IL1B,LPAR1,NES,NRCAM,NRP1,PDIA3,PRNP,SEMA3D,SGK1,SLC12A2,TGFBR2,THBS1,TUBA1A,VCAM1,VHL	31
Cellular Development, Cellular Growth and Proliferation, Connective Tissue Development and Function, Tissue Development	proliferation of chondrocytes	0.000212	CCND1,ERRFI1,FGF2,GDF5,IGFBP3,PTHLH,STAT1,TNFRSF11B,VHL	9
Cellular Development, Cellular Growth and Proliferation	proliferation of carcinoma cell lines	0.000236	AKT3,CAV1,DKK1,DNAJB4,EMP1,FBLN2,FGF2,FGF7,GAPDH,HGF,HMOX1,IGF2R,IGFBP3,MMP1,NRP1,S100A10,SLC7A11,THBS2,UCHL1,VCAM1	20
Cellular Growth and Proliferation	colony formation	0.00028	BNIP3L,CABLES1,CAV1,CCND1,CXCL3,DCN,EHF,FGF2,HGF,IGFBP3,IL1A,IL1B,IL1R1,KPNA2,LEPRE1,LOX,LOXL4,LUM,PIM1,PTHLH,RALA,S100A10,SFRP1,SLC3A2,SPARC,SQSTM1,VHL,YAP1	28
Cellular Development, Cellular Growth and Proliferation, Hematological System Development and Function	proliferation of T lymphocytes	0.000301	AHNAK,AHR,ARHGDIB,BHLHE40,CAV1,CD55,CDK6,EGR2,ETS1,FGL2,FN1,HMOX1,HSP90B1,IL1A,IL1B,IL1R1,KDR,LEPR,MBP,MVP,PIM1,PPP3CB,PRNP,SLC3A2,STAT1,STK17B,TGFBR2,THBS1,TNFRSF11B,TREM1,VCAM1	31
Cellular Growth and Proliferation	colony formation of cells	0.000471	BNIP3L,CABLES1,CAV1,CCND1,CXCL3,DCN,EHF,FGF2,HGF,IGFBP3,IL1A,IL1B,KPNA2,LEPRE1,LOX,LOXL4,LUM,PTHLH,RALA,S100A10,SFRP1,SLC3A2,SPARC,SQSTM1,VHL,YAP1	26
CELL DEATH AND SURVIVAL
Cell Death and Survival	cell death	1.06e-18	ABL2,ACTN4,AHR,AKR1B1,AKR1C3,AKT3,ALCAM,ANGPT1,ANK3,AP1G1,ARHGAP18,ARHGDIB,ARL6IP1,ATP2B1,ATP8B1,B4GALT1,BACH1,BDNF,BHLHE40,BIN1,BNIP3,BNIP3L,CABLES1,CAV1,CCND1,CCNI,CCT5,CD200,CD55,CDK6,CENPF,CHSY1,COL1A1,CRABP2,CREB3L1,CTSC,CTSS,CXCL2,CXCL3,DCN,DDB1,DDIT4,DDX58,DKK1,DKK3,DST,EDIL3,EFEMP1,EGR2,EHF,EMP1,EPHX1,ETS1,FBN1,FBN2,FGF2,FGF7,FGL2,FN1,FST,G0S2,GAPDH,GAS1,GCLM,GDF5,GRIK2,GSR,HGF,HIPK3,HMOX…	163
Cell Death and Survival	necrosis	1.13e-17	ABL2,AHR,AKR1B1,AKT3,ALCAM,ANGPT1,ARHGAP18,ARL6IP1,ATP2B1,BACH1,BDNF,BHLHE40,BNIP3,BNIP3L,CABLES1,CAV1,CCND1,CCNI,CCT5,CD200,CD55,CDK6,CHSY1,COL1A1,CRABP2,CREB3L1,CTSS,CXCL2,CXCL3,DCN,DDIT4,DDX58,DKK1,DKK3,DST,EDIL3,EFEMP1,EGR2,EHF,EMP1,EPHX1,ETS1,FGF2,FGF7,FGL2,FN1,FST,G0S2,GAPDH,GAS1,GCLM,GDF5,GRIK2,GSR,HGF,HMOX1,HSP90B1,HSPH1,HTRA1,IGF2R,IGFBP3,IL1A,IL1B,IL1R1,ISG15,KDR,KPNA2,LDHA,LEPR,LIMS1,L…	135
Cell Death and Survival	apoptosis	1.76e-17	ABL2,ACTN4,AHR,AKR1B1,AKT3,ALCAM,ANGPT1,ARHGAP18,ARHGDIB,B4GALT1,BACH1,BDNF,BHLHE40,BIN1,BNIP3,BNIP3L,CAV1,CCND1,CCNI,CD200,CD55,CDK6,CENPF,COL1A1,CRABP2,CTSC,CTSS,CXCL2,DCN,DDB1,DDIT4,DDX58,DKK1,DKK3,EDIL3,EFEMP1,EGR2,EHF,EPHX1,ETS1,FBN1,FGF2,FGL2,FN1,FST,G0S2,GAPDH,GAS1,GCLM,GDF5,GRIK2,GSR,HGF,HIPK3,HMOX1,HSP90B1,HSPH1,HTRA1,IFI27,IGF2R,IGFBP3,IL1A,IL1B,IL1R1,ISG15,KDR,KPNA2,LAMB2,LDHA,LEPR,LIM…	137
Cell Death and Survival	cell death of tumor cell lines	5.45e-14	ABL2,AHR,AKR1B1,AKT3,ALCAM,ARL6IP1,ATP2B1,BACH1,BDNF,BHLHE40,BNIP3,BNIP3L,CABLES1,CAV1,CCND1,CCT5,CD55,CDK6,CHSY1,COL1A1,CRABP2,CREB3L1,DDIT4,DDX58,DKK1,DKK3,DST,EFEMP1,EGR2,EHF,ETS1,FGF2,FGF7,FN1,FST,G0S2,GAPDH,GAS1,HGF,HMOX1,HTRA1,IGF2R,IGFBP3,IL1A,IL1B,IL1R1,KPNA2,LIMS1,LMO4,MBP,MVP,NEDD9,NEK7,NME1,NQO1,NRP1,OAS3,P4HB,PIM1,PLK2,PRDX1,PRNP,PTHLH,SFR1,SFRP1,SFRP4,SGK1,SH3BP5,SLC3A2,SLC7A11,SPARC…	89
Cell Death and Survival	apoptosis of tumor cell lines	7.91e-13	ABL2,AHR,AKR1B1,AKT3,ALCAM,BACH1,BDNF,BHLHE40,BNIP3,BNIP3L,CAV1,CCND1,CD55,CDK6,COL1A1,CRABP2,DDIT4,DDX58,DKK1,DKK3,EFEMP1,EGR2,EHF,ETS1,FGF2,FN1,FST,G0S2,GAPDH,GAS1,HGF,HMOX1,HTRA1,IGF2R,IGFBP3,IL1A,IL1B,IL1R1,KPNA2,LIMS1,LMO4,MVP,NEDD9,NEK7,NME1,NQO1,NRP1,OAS3,P4HB,PIM1,PLK2,PRDX1,PRNP,PTHLH,SFRP1,SFRP4,SGK1,SPARC,SPOCK1,STAT1,STAT2,SULF1,TGFBR2,THBS1,TIMP3,TNFRSF10D,TNFRSF11B,TOP2A,TPX2,TUBA1A…	74
Cell Death and Survival	necrosis of epithelial tissue	8.65e-11	ABL2,AHR,ANGPT1,ARHGAP18,BDNF,BNIP3,BNIP3L,CAV1,CCND1,CDK6,CTSS,CXCL3,DCN,EDIL3,EMP1,FGF2,FGF7,FGL2,GAPDH,HGF,HMOX1,IGFBP3,IL1B,KDR,LDHA,LUM,MFGE8,MMP3,MYLK,PIM1,PRNP,PTGIS,PTGS1,PTHLH,RND3,SFRP1,SGK1,SH3BP5,SPARC,SRXN1,TGFBR2,THBS1,TIMP3,TNFRSF11B,YAP1	45
Cell Death and Survival	cell survival	2.05e-10	ABL2,AHR,AKT3,ALCAM,ANGPT1,BDNF,BHLHE40,BNIP3,CAV1,CCND1,CCNI,CD55,CDH13,CDK6,COL1A1,CXCL2,CXCL3,DKK1,DST,EMP1,FGF2,FGF7,FN1,GSR,HGF,HMOX1,HSP90B1,IDH1,IGF2R,IGFBP3,IL1A,IL1B,KDR,LDHA,LEPR,LIMS1,MBP,MGST1,MMP1,MVP,MX1,NEDD9,NME1,NRCAM,NRP1,NTN4,P4HB,PCSK6,PDIA3,PIK3C2A,PIM1,PLK2,PRNP,PTHLH,SCG5,SFR1,SFRP1,SGK1,SKA1,SPARC,SQSTM1,STAT1,STAT2,STX3,SULF1,SVIL,TGFBR2,THBS1,THBS2,TNFRSF11B,TOP2A,UCHL1,…	76
Cell Death and Survival	cell viability	1.66e-09	ABL2,AKT3,ANGPT1,BDNF,BHLHE40,BNIP3,CAV1,CCND1,CCNI,CD55,CDH13,CDK6,COL1A1,CXCL2,CXCL3,DKK1,DST,FGF2,FGF7,FN1,GSR,HGF,HMOX1,HSP90B1,IDH1,IGF2R,IGFBP3,IL1A,IL1B,KDR,LDHA,LEPR,MBP,MGST1,MMP1,MVP,MX1,NME1,NRCAM,NRP1,NTN4,P4HB,PCSK6,PDIA3,PIK3C2A,PIM1,PLK2,PRNP,PTHLH,SCG5,SFR1,SFRP1,SGK1,SKA1,SPARC,SQSTM1,STAT1,STAT2,STX3,SULF1,SVIL,TGFBR2,THBS1,THBS2,TNFRSF11B,UCHL1,VCAM1,VHL,VKORC1,XPC	70
Cell Death and Survival	apoptosis of breast cancer cell lines	2.99e-09	ABL2,BACH1,BHLHE40,BNIP3,BNIP3L,CAV1,CCND1,CRABP2,DDIT4,FGF2,FN1,HGF,HMOX1,IGFBP3,KPNA2,LMO4,NEDD9,NME1,NQO1,OAS3,PLK2,PRNP,PTHLH,SFRP1,SGK1,STAT1,THBS1	27
Cell Death and Survival	cell death of breast cancer cell lines	5.38e-09	ABL2,BACH1,BHLHE40,BNIP3,BNIP3L,CAV1,CCND1,CRABP2,DDIT4,FGF2,FGF7,FN1,HGF,HMOX1,IGFBP3,KPNA2,LMO4,NEDD9,NME1,NQO1,OAS3,PLK2,PRNP,PTHLH,SFRP1,SGK1,STAT1,SULF1,THBS1	29
Cell Death and Survival	cell death of epithelial cells	9.41e-08	AHR,BNIP3,BNIP3L,CCND1,CDK6,CTSS,CXCL3,DCN,EMP1,FGF2,FGF7,FGL2,GAPDH,HGF,HMOX1,IGFBP3,IL1B,LDHA,MMP3,MYLK,PIM1,PRNP,PTGIS,PTGS1,PTHLH,RND3,SFRP1,SGK1,SH3BP5,SPARC,SRXN1,TGFBR2,TIMP3,TNFRSF11B,YAP1	35
Cancer, Cell Death and Survival	cell death of tumor	7.97e-06	BDNF,CAV1,CDK6,ETS1,FGF2,HGF,HMOX1,IGFBP3,IL1A,IL1B,KDR,LOXL2,LPAR1,MFGE8,NRP1,PRNP,RND3,SFRP1,SGK1,SPARC,TGFBR2,THBS2,TNFRSF11B,TSC22D1,VCAM1,VHL	26
Cancer, Cell Death and Survival, Tumor Morphology	cell death of tumor cells	1.47e-05	BDNF,CAV1,CDK6,ETS1,FGF2,HGF,HMOX1,IGFBP3,IL1A,IL1B,KDR,LPAR1,MFGE8,NRP1,PRNP,RND3,SFRP1,SGK1,SPARC,TGFBR2,THBS2,TNFRSF11B,TSC22D1,VCAM1,VHL	25
Cell Death and Survival	cell death of connective tissue cells	2.04e-05	ABL2,AHR,BNIP3,BNIP3L,CCND1,CDK6,DCN,DDIT4,DDX58,DKK1,EGR2,EPHX1,ETS1,FGF2,FN1,GRIK2,HGF,HMOX1,IGF2R,IGFBP3,IL1A,IL1B,PIM1,PRNP,PTHLH,SFRP1,SFRP4,STAT1,STK17B,TIMP3,TNFRSF10D,TNFRSF11B,TOP2A,VHL	34
Cell Death and Survival	cell death of endothelial cells	2.31e-05	ABL2,ANGPT1,ARHGAP18,BDNF,CAV1,EDIL3,FGF2,HGF,HMOX1,IGFBP3,IL1B,KDR,LUM,MFGE8,PTHLH,THBS1,TNFRSF11B	17
Cell Death and Survival	apoptosis of endothelial cells	2.74e-05	ABL2,ANGPT1,ARHGAP18,BDNF,CAV1,EDIL3,FGF2,HGF,HMOX1,IL1B,KDR,LUM,MFGE8,PTHLH,THBS1,TNFRSF11B	16
Cell Death and Survival	neuronal cell death	3.66e-05	AKT3,ANGPT1,BDNF,BNIP3,CD200,CDK6,CXCL3,DKK1,FGF2,FN1,GAPDH,GCLM,GDF5,GRIK2,GSR,HGF,HMOX1,HSPH1,IGFBP3,IL1B,IL1R1,KDR,LDHA,LIMS1,MBP,MMP1,NQO1,NRCAM,NRP1,P4HB,PDIA3,PRNP,SGK1,SH3BP5,STAT1,THBS1,UCHL1	37
Cell Death and Survival	survival of mesenchymal stem cells	8.59e-05	ANGPT1,BDNF,DKK1,FGF2	4
Cell Death and Survival	necrosis of muscle	0.000134	ANGPT1,BACH1,BNIP3,BNIP3L,CAV1,ETS1,FGF2,GAPDH,HGF,HMOX1,IL1A,IL1B,LEPR,LIMS1,PIM1,SGCD,SH3BP5,STAT1,THBS2,TIMP3,WTAP,YAP1	22
Cell Death and Survival	apoptosis of myofibroblasts	0.00015	FGF2,HGF,IL1A,IL1B	4
Cell Death and Survival	cell viability of tumor cell lines	0.000158	BDNF,BHLHE40,BNIP3,CAV1,CCND1,CD55,CDK6,COL1A1,CXCL2,CXCL3,DST,FGF2,FN1,HGF,HMOX1,HSP90B1,IGF2R,IGFBP3,IL1A,IL1B,KDR,NRP1,P4HB,PIM1,PLK2,PRNP,SCG5,SFR1,SGK1,SKA1,SQSTM1,SULF1,SVIL,TGFBR2,VHL,VKORC1,XPC	37
Cell Death and Survival	necrosis of cardiac muscle	0.000213	ANGPT1,BACH1,BNIP3,BNIP3L,FGF2,GAPDH,HGF,HMOX1,IL1B,LEPR,PIM1,SGCD,SH3BP5,STAT1,THBS2,YAP1	16
Cardiovascular System Development and Function, Cell Death and Survival	cell viability of endothelial cells	0.000222	ABL2,ANGPT1,BDNF,CDH13,FGF2,HGF,KDR,PIK3C2A	8
Cell Death and Survival	cell death of muscle cells	0.000261	ANGPT1,BACH1,BNIP3,BNIP3L,CAV1,ETS1,FGF2,GAPDH,HGF,HMOX1,IL1A,IL1B,LEPR,LIMS1,PIM1,SH3BP5,STAT1,THBS2,TIMP3,WTAP,YAP1	21
Cell Death and Survival	cell death of immune cells	0.000334	AHR,CAV1,COL1A1,CXCL2,DCN,DDIT4,ETS1,FGF2,FGL2,FN1,GAPDH,HGF,HMOX1,IL1B,ISG15,LEPR,MVP,MX1,NME1,NQO1,PDIA3,PIM1,PPP3CB,SH3BP5,STAT1,STK17B,TGFBR2,THBS1,THBS2,TNFRSF11B,TOP2A,TREM1,VHL	33
Cell Death and Survival	cell death of blood cells	0.000357	AHR,BNIP3L,CAV1,COL1A1,CXCL2,DCN,DDIT4,ETS1,FGF2,FGL2,FN1,GAPDH,HGF,HMOX1,IL1B,ISG15,LEPR,MVP,MX1,NME1,NQO1,PDIA3,PIM1,PPP3CB,SH3BP5,STAT1,STK17B,TGFBR2,THBS1,THBS2,TNFRSF11B,TOP2A,TREM1,VHL	34
Cell Death and Survival	apoptosis of eye cells	0.000502	BDNF,CCND1,CD200,FGF2,PRNP,TGFBR2,TIMP3	7
CELLULAR DEVELOPMENT, CELLULAR GROWTH AND PROLIFERATION
Cellular Development, Cellular Growth and Proliferation	proliferation of tumor cell lines	2.76e-14	ABL2,ACTN4,AHR,AKR1C3,AKT3,ALCAM,ARRDC3,BDNF,BIN1,BNIP3,CABLES1,CAV1,CBX1,CCL20,CCND1,CDH13,CDK6,COL1A1,COL6A3,CRABP2,DCN,DDX58,DKK1,DKK3,DNAJB4,EFEMP1,EGR2,EHF,EMP1,ERRFI1,ETS1,FBLN2,FGF2,FGF7,FN1,FST,GAPDH,HGF,HMOX1,IGF2R,IGFBP3,IL1A,IL1B,INPP4B,KCNK2,KDR,KPNA2,LOX,MEG3,MMP1,MYLK,NEDD9,NME1,NQO1,NRP1,NUCB2,OAS3,PDIA3,PFKFB3,PIK3C2A,PIM1,PRNP,PTHLH,RALA,RNF7,RORA,S100A10,SFRP1,SFRP4,SGK1,SLC3A2,…	88
Cellular Development	differentiation of cells	1.71e-13	ABL2,AHR,AKR1C1/AKR1C2,AKR1C3,ALCAM,ANGPT1,ANK3,ASPN,BDNF,BHLHE40,BIN1,BNIP3,CAV1,CBX1,CCND1,CD200,CDK6,CENPF,CREB3L1,CTSK,DCN,DDIT4,DDX58,DISC1,DKK1,EFEMP1,EGR2,ELTD1,ERO1L,ERRFI1,ETS1,FBN2,FGF2,FGF7,FN1,FST,FZD1,GAPDH,GAS1,GDF5,GPRC5B,HGF,HMOX1,HSP90B1,HTRA1,ICAM5,IGF2R,IGFBP3,IL1A,IL1B,IL1R1,INPP4B,INSIG1,ISG15,KDR,LBH,LEPR,LIMS1,LMO4,LOXL2,LPAR1,LPIN1,LPP,MBP,MEIS1,MFGE8,MMP1,MMP3,MYCT1,NID2,…	112
Cancer, Cellular Development, Cellular Growth and Proliferation, Tumor Morphology	proliferation of tumor cells	2.02e-10	ACTN4,AKR1B1,ARRDC3,CAV1,CBX1,CCND1,CDK6,CTSS,CXCL3,DCN,DKK1,EFEMP2,FGF2,FN1,FST,HGF,HMOX1,IGFBP3,IL1A,IL1B,IL1R1,KDR,LDHA,LOX,LUM,MMP3,NRP1,PCSK6,PFKFB3,PIM1,PTHLH,SFRP1,SLC3A2,SQSTM1,STAT1,TGFBR2,THBS1,TIMP3,UCHL1	39
Cellular Development	branching of cells	1.54e-08	ABL2,AHR,ANGPT1,BDNF,CAV1,DCN,ELTD1,ETS1,FGF2,FGF7,FN1,HGF,ICAM5,IL1B,IL1R1,KDR,LOXL2,MFGE8,NNMT,NRP1,PAM,PDIA3,PRNP,RALA,RND3,SEMA3D,SGK1,SULF1,TPBG,VHL	30
Cellular Development, Tissue Development	differentiation of connective tissue cells	2.88e-08	BNIP3,CCND1,CD200,CDK6,CREB3L1,DKK1,EFEMP1,EGR2,ERO1L,FBN2,FGF2,FN1,GDF5,HGF,HMOX1,HTRA1,IL1A,IL1B,INPP4B,INSIG1,LOXL2,LPAR1,LPIN1,MMP1,MMP3,NRP1,NUCB2,PLCL1,PTGFR,PTHLH,RARRES2,RORA,SFRP1,SFRP4,SQSTM1,STAT1,TCF21,TGFBR2,TIMP3,TMEM119,TNFRSF11B,VGLL3	42
Cardiovascular System Development and Function, Cellular Development, Organismal Development, Tissue Development	endothelial cell development	3.82e-08	ANGPT1,BDNF,CAV1,CDH13,COL1A1,CXCL2,DDAH1,DKK1,FGF2,FN1,HEG1,HGF,HMOX1,IL1A,IL1B,KDR,LOXL2,MMP1,NRP1,PFKFB3,PIK3C2A,PIM1,SPARC,STAT1,SULF1,TGFBR2,THBS1,VCAM1,WTAP	29
Cellular Development, Tissue Development	differentiation of connective tissue	1.35e-07	BNIP3,CCND1,CD200,CDK6,CREB3L1,DKK1,EFEMP1,EGR2,ERO1L,ETS1,FBN2,FGF2,FN1,GDF5,HGF,HMOX1,HTRA1,IL1A,IL1B,INPP4B,INSIG1,ISG15,LOXL2,LPAR1,LPIN1,MMP1,MMP3,NRP1,NUCB2,PLCL1,PTGFR,PTHLH,RARRES2,RORA,SFRP1,SFRP4,SQSTM1,STAT1,TCF21,TGFBR2,TIMP3,TMEM119,TNFRSF11B,VGLL3	44
Cellular Development, Cellular Growth and Proliferation	proliferation of lung cancer cell lines	9.17e-07	AKT3,CAV1,CCND1,DKK1,DNAJB4,EMP1,ERRFI1,FGF2,FGF7,GAPDH,HGF,HMOX1,IGFBP3,LOX,MMP1,NRP1,PIM1,S100A10,SLC3A2,SLC7A11,THBS2,YAP1	22
Cardiovascular System Development and Function, Cellular Development, Cellular Growth and Proliferation, Organismal Development, Tissue Development	proliferation of endothelial cells	1.68e-06	ANGPT1,BDNF,CAV1,CDH13,DDAH1,DKK1,FGF2,FN1,HGF,HMOX1,IL1A,IL1B,KDR,LOXL2,MMP1,NRP1,PFKFB3,PIM1,SPARC,STAT1,SULF1,TGFBR2,THBS1,WTAP	24
Cellular Development, Tissue Development	differentiation of epithelial tissue	2.23e-06	AKR1C1/AKR1C2,ANGPT1,CAV1,CCND1,CREB3L1,DCN,ERRFI1,FGF2,FGF7,FN1,FZD1,HGF,IGFBP3,IL1A,IL1B,KDR,LMO4,NRP1,PIM1,PTGS1,PTHLH,RND3,SFRP4,TCF21,VHL,YAP1	26
Cellular Development, Cellular Growth and Proliferation, Skeletal and Muscular System Development and Function, Tissue Development	proliferation of muscle cells	3.89e-06	AKR1B1,BDNF,CAV1,CCND1,CDH13,CDK6,FGF2,FN1,FST,HGF,HMOX1,IGFBP3,IL1A,IL1B,LPAR1,MEIS1,MMP1,NQO1,PRNP,PTHLH,SPARC,STAT1,TGFBR2,THBS1,WTAP,YAP1	26
Cancer, Cellular Development, Cellular Growth and Proliferation, Tumor Morphology	proliferation of cancer cells	4.29e-06	AKR1B1,CAV1,CBX1,CCND1,CTSS,CXCL3,DCN,DKK1,FGF2,HGF,IGFBP3,IL1A,IL1B,IL1R1,KDR,LDHA,LOX,LUM,NRP1,PFKFB3,PIM1,PTHLH,SFRP1,SQSTM1,STAT1,THBS1	26
Cellular Development, Connective Tissue Development and Function, Tissue Development	differentiation of adipocytes	5.18e-06	BNIP3,CCND1,EGR2,ERO1L,FGF2,FN1,HMOX1,IL1B,INSIG1,LPIN1,MMP1,MMP3,NRP1,NUCB2,PTGFR,RARRES2,RORA,SFRP1,TIMP3,VGLL3	20
Cellular Development, Cellular Growth and Proliferation	proliferation of blood cells	1.08e-05	AHNAK,AHR,ARHGDIB,BHLHE40,CAV1,CCL20,CCND1,CD55,CDK6,CXCL2,CXCL3,DCN,EGR2,ETS1,FGF2,FGL2,FN1,HGF,HMOX1,HSP90B1,IL1A,IL1B,IL1R1,ISG15,KDR,LEPR,LOX,LPIN1,MBP,MEIS1,MMP3,MVP,PIM1,PPP3CB,PRNP,SLC3A2,STAT1,STK17B,TGFBR2,THBS1,TIMP3,TNFRSF11B,TREM1,VCAM1	44
Cellular Development, Cellular Growth and Proliferation, Connective Tissue Development and Function, Tissue Development	proliferation of fibroblasts	1.44e-05	AHR,CAV1,CCND1,CDK6,CXCL3,DCN,DKK1,DKK3,FGF2,FN1,HMOX1,IGFBP3,IL1B,LPAR1,LUM,MORF4L1,PLK2,SFRP1,SLC7A11,SPARC,STAT1,TGFBR2,TNFRSF11B,VHL	24
Cellular Development, Cellular Growth and Proliferation, Connective Tissue Development and Function	proliferation of fibroblast cell lines	1.89e-05	ABL2,AHR,AKR1B1,CAV1,CCND1,CDH13,CDK6,COL1A1,EGR2,ERO1L,ERRFI1,FGF2,FN1,HGF,HMOX1,IGFBP3,IL1B,LOX,LPAR1,NRCAM,PTHLH,RALA,SAMHD1,SLC3A2,STAT1,THBS1,YAP1	27
Cellular Development, Cellular Growth and Proliferation, Hematological System Development and Function	proliferation of immune cells	2.69e-05	AHNAK,AHR,ARHGDIB,BHLHE40,CAV1,CCL20,CD55,CDK6,CXCL2,CXCL3,DCN,EGR2,ETS1,FGF2,FGL2,FN1,HGF,HMOX1,HSP90B1,IL1A,IL1B,IL1R1,ISG15,KDR,LEPR,LPIN1,MBP,MEIS1,MMP3,MVP,PIM1,PPP3CB,PRNP,SLC3A2,STAT1,STK17B,TGFBR2,THBS1,TNFRSF11B,TREM1,VCAM1	41
Cellular Development, Cellular Growth and Proliferation	proliferation of breast cancer cell lines	2.79e-05	AHR,ARRDC3,BIN1,CAV1,CCND1,COL6A3,CRABP2,DCN,FGF2,FGF7,FN1,HGF,IGFBP3,IL1B,KPNA2,MYLK,NME1,NQO1,NRP1,OAS3,PDIA3,PIM1,PTHLH,RORA,TGFBR2,VHL	26
Cardiovascular System Development and Function, Cell Morphology, Cellular Development, Organismal Development, Tissue Development	tubulation of endothelial cells	3.75e-05	ALCAM,ANGPT1,CAV1,COL1A1,FGF2,HGF,IGFBP3,IL1A,KDR,PIK3C2A,TGFBI,TIMP3	12
Cellular Development, Cellular Growth and Proliferation, Hair and Skin Development and Function	proliferation of skin cell lines	4.46e-05	CXCL2,FGF2,HGF,IL1A,NTN4,PTHLH,THBS1,THBS2	8
Cell-mediated Immune Response, Cellular Development, Cellular Function and Maintenance, Hematological System Development and Function, Hematopoiesis, Lymphoid Tissue Structure and Development	differentiation of Th17 cells	5.23e-05	AHR,EGR2,ETS1,IL1B,IL1R1,RORA,SFRP1,SLC3A2,STAT1,TGFBR2	10
Cellular Development, Cellular Growth and Proliferation	proliferation of prostate cancer cell lines	5.55e-05	AKR1C3,ALCAM,CAV1,CBX1,CCND1,CDK6,EHF,ETS1,FGF2,FGF7,FST,HGF,HMOX1,IGF2R,IGFBP3,IL1A,IL1B,KCNK2,PIM1	19
Cellular Development, Cellular Growth and Proliferation, Skeletal and Muscular System Development and Function, Tissue Development	proliferation of smooth muscle cells	5.56e-05	AKR1B1,CAV1,CCND1,CDH13,CDK6,FGF2,HGF,HMOX1,IGFBP3,IL1A,IL1B,LPAR1,MMP1,NQO1,PTHLH,SPARC,STAT1,TGFBR2,THBS1,WTAP	20
Cardiovascular System Development and Function, Cellular Development, Tissue Development	differentiation of endothelial cells	0.000101	ANGPT1,DCN,FGF2,FN1,IGFBP3,IL1B,KDR,NRP1,PIM1	9
Cellular Development, Cellular Growth and Proliferation	proliferation of stem cells	0.000139	BDNF,CCL20,CCND1,CDK6,DKK1,FGF2,FN1,HGF,IGFBP3,KDR,NES,RARRES2,VHL,YAP1	14
Cancer, Cellular Development, Cellular Growth and Proliferation, Endocrine System Disorders, Gastrointestinal Disease, Tumor Morphology	proliferation of pancreatic cancer cells	0.000148	CTSS,HGF,LDHA,NRP1,PIM1	5
Cellular Development, Cellular Growth and Proliferation, Nervous System Development and Function, Tissue Development	proliferation of neuronal cells	0.00019	ANGPT1,ANK3,BDNF,CABLES1,CAV1,CCND1,CDK6,CXCL5,DISC1,FGF2,FGF7,FN1,GDF5,HGF,ICAM5,IGFBP3,IL1B,LPAR1,NES,NRCAM,NRP1,PDIA3,PRNP,SEMA3D,SGK1,SLC12A2,TGFBR2,THBS1,TUBA1A,VCAM1,VHL	31
Cellular Development, Cellular Growth and Proliferation, Connective Tissue Development and Function, Tissue Development	proliferation of chondrocytes	0.000212	CCND1,ERRFI1,FGF2,GDF5,IGFBP3,PTHLH,STAT1,TNFRSF11B,VHL	9
Cellular Development, Cellular Growth and Proliferation	proliferation of carcinoma cell lines	0.000236	AKT3,CAV1,DKK1,DNAJB4,EMP1,FBLN2,FGF2,FGF7,GAPDH,HGF,HMOX1,IGF2R,IGFBP3,MMP1,NRP1,S100A10,SLC7A11,THBS2,UCHL1,VCAM1	20
Cellular Development, Hematological System Development and Function, Hematopoiesis, Lymphoid Tissue Structure and Development	development of leukocytes	0.000246	ABL2,AHR,BHLHE40,CCND1,CDK6,DKK1,EGR2,ETS1,FGF2,FN1,HSP90B1,IGF2R,IL1A,IL1B,IL1R1,KDR,MBP,NQO1,PIM1,PPP3CB,PRNP,PTGS1,RALA,RFTN1,RORA,SFRP1,SLC3A2,STAT1,STAT2,TGFBR2,TNFRSF11B	31
Cardiovascular System Development and Function, Cell Morphology, Cellular Development, Organismal Development, Tissue Development	morphogenesis of endothelial cells	0.000272	COL1A1,CXCL2,FGF2,HEG1,HGF,PIK3C2A,VCAM1	7
Cellular Development, Cellular Growth and Proliferation, Hematological System Development and Function	proliferation of T lymphocytes	0.000301	AHNAK,AHR,ARHGDIB,BHLHE40,CAV1,CD55,CDK6,EGR2,ETS1,FGL2,FN1,HMOX1,HSP90B1,IL1A,IL1B,IL1R1,KDR,LEPR,MBP,MVP,PIM1,PPP3CB,PRNP,SLC3A2,STAT1,STK17B,TGFBR2,THBS1,TNFRSF11B,TREM1,VCAM1	31
Cellular Development	differentiation of keratinocyte cancer cell lines	0.000372	BHLHE40,FN1,IL1B,LOXL2	4
Cellular Development	differentiation of tumor cell lines	0.000436	AHR,AKR1C3,BDNF,BHLHE40,CCND1,CDK6,CREB3L1,CTSK,FGF2,FN1,FST,HGF,HMOX1,IL1B,LEPR,LOXL2,NID2,NME1,RND3,SPARC,STAT1,VHL	22
Cell-mediated Immune Response, Cellular Development, Cellular Function and Maintenance, Hematological System Development and Function, Hematopoiesis, Lymphoid Tissue Structure and Development	T cell development	0.000484	ABL2,AHR,BHLHE40,CCND1,CDK6,DKK1,EGR2,ETS1,HSP90B1,IGF2R,IL1A,IL1B,IL1R1,KDR,MBP,PIM1,PPP3CB,PRNP,PTGS1,RFTN1,RORA,SFRP1,SLC3A2,STAT1,STAT2,TGFBR2,TNFRSF11B	27
Cellular Development, Tissue Development	differentiation of cardiovascular tissue	0.000508	ANGPT1,CCND1,CENPF,DCN,FGF2,FN1,IGFBP3,IL1B,KDR,NRP1,PIM1	11
CELLULAR FUNCTION AND MAINTENANCE
Cellular Function and Maintenance	cellular homeostasis	2.1e-09	ABL2,ACO1,AHR,AKR1B1,AKT3,ANGPT1,BHLHE40,BNIP3,BNIP3L,CAV1,CCL20,CCND1,CD55,CDK6,CLDN1,CLSTN1,CPE,CXCL2,CXCL3,CXCL5,CXCL6,DDIT4,DISC1,DKK1,EGR2,ERO1L,ETS1,FGF2,FGF7,FN1,GPRC5B,GRIK2,HGF,HMOX1,HSP90B1,IGF2R,IGFBP3,IL1A,IL1B,IL1R1,INPP4B,KCNK2,KDR,LDHA,LEPR,LPAR1,MBP,MMP1,NQO1,NTN4,NUCB2,OAS1,PGM1,PIM1,PPP3CB,PRNP,PTGS1,PTHLH,RFTN1,RORA,SCG5,SFRP1,SFRP4,SGK1,SLC12A2,SLC3A2,SQSTM1,SRXN1,STAT1,STAT2,…	78
Cellular Assembly and Organization, Cellular Function and Maintenance	organization of cytoskeleton	4.07e-07	ABL2,ABLIM3,ACTN4,AHR,AKAP2,ANK3,AP1G1,ARHGDIB,ATP2B1,ATP8B1,BDNF,CAV1,CDH13,CENPF,CTSS,DDAH1,DISC1,DKK3,DST,ETS1,FGF2,FGF7,FN1,GAPDH,HGF,ICAM5,IL1B,IL1R1,KDR,LAMB2,LOX,LPAR1,LPIN1,MBP,MTSS1,MYO1B,NEK7,NME1,NNMT,NQO1,NRCAM,NRP1,PAM,PDIA3,PIK3C2A,PLK2,PPP3CB,PRNP,RALA,RND3,SEMA3D,SFRP1,SGK1,SLC3A2,SNX2,SPARC,STX3,SULF1,THBS1,TIMP3,TM4SF1,TNIK,TPBG,TPX2,UCHL1,VHL,XPC	67
Cellular Compromise, Cellular Function and Maintenance	endoplasmic reticulum stress response	1.03e-06	BNIP3,CCND1,CREB3L1,CTSS,DNAJB4,DST,EFEMP1,ERO1L,HMOX1,HSP90B1,HSPH1,SLC38A2,SQSTM1,STC2,UCHL1	15
Cellular Assembly and Organization, Cellular Function and Maintenance	organization of collagen fibrils	1.06e-06	COL1A1,COL1A2,COL5A1,COL5A2,DCN,LEPRE1,LOX,LOXL2,P4HA1	9
Cellular Assembly and Organization, Cellular Function and Maintenance	organization of filaments	1.25e-06	ABL2,AKAP2,CENPF,COL1A1,COL1A2,COL5A1,COL5A2,DCN,FGF2,FN1,GAPDH,HGF,LEPRE1,LOX,LOXL2,MTSS1,MYO1B,P4HA1,PRNP	19
Cellular Assembly and Organization, Cellular Function and Maintenance	organization of cytoplasm	2.1e-06	ABL2,ABLIM3,ACTN4,AHR,AKAP2,ANK3,AP1G1,ARHGDIB,ATP2B1,ATP8B1,BDNF,CAV1,CDH13,CENPF,CTSS,DDAH1,DISC1,DKK3,DST,ETS1,FAM109B,FGF2,FGF7,FN1,GAPDH,HGF,ICAM5,IL1B,IL1R1,KDR,LAMB2,LMAN1,LOX,LPAR1,LPIN1,MBP,MTSS1,MYO1B,NEK7,NME1,NNMT,NQO1,NRCAM,NRP1,PAM,PDIA3,PIK3C2A,PLK2,PPP3CB,PRNP,RALA,RND3,SEMA3D,SFRP1,SGK1,SLC3A2,SNX2,SPARC,STX3,SULF1,THBS1,TIMP3,TM4SF1,TNIK,TPBG,TPX2,UCHL1,VHL,XPC	69
Cellular Assembly and Organization, Cellular Function and Maintenance, Tissue Development	formation of actin stress fibers	3.33e-06	ABL2,ARHGAP18,CAV1,CCND1,CDH13,CDK6,FGF2,FGF7,FN1,HGF,IL1A,KDR,LPAR1,MYLK,RND3,S100A10,SPARC,SYNPO,TGFBI,VCAM1	20
Cellular Assembly and Organization, Cellular Function and Maintenance	microtubule dynamics	3.48e-06	ABL2,ABLIM3,ACTN4,AHR,ANK3,AP1G1,ATP2B1,ATP8B1,BDNF,CAV1,CDH13,CENPF,CTSS,DDAH1,DISC1,DKK3,DST,FGF2,FGF7,FN1,GAPDH,HGF,ICAM5,IL1B,IL1R1,KDR,LAMB2,LOX,LPAR1,MBP,MTSS1,NEK7,NME1,NNMT,NQO1,NRCAM,NRP1,PDIA3,PIK3C2A,PPP3CB,PRNP,RALA,SEMA3D,SGK1,SNX2,SPARC,STX3,SULF1,THBS1,TIMP3,TM4SF1,TNIK,TPBG,TPX2,UCHL1,VHL,XPC	57
Cellular Assembly and Organization, Cellular Function and Maintenance, Tissue Development	formation of actin filaments	3.94e-06	ABL2,ARHGAP18,CAV1,CCND1,CDH13,CDK6,FGF2,FGF7,FN1,HGF,IL1A,IL1B,KDR,LPAR1,MTSS1,MYLK,RND3,S100A10,SPARC,SYNPO,TGFBI,TGFBR2,VCAM1	23
Cellular Compromise, Cellular Function and Maintenance	endoplasmic reticulum stress response of cells	2.02e-05	BNIP3,CREB3L1,CTSS,DST,EFEMP1,ERO1L,HMOX1,HSP90B1,SLC38A2,SQSTM1	10
Cell Morphology, Cellular Assembly and Organization, Cellular Function and Maintenance	formation of cellular protrusions	4.33e-05	ABL2,ABLIM3,ACTN4,AHR,ANK3,ATP8B1,BDNF,CAV1,CDH13,DDAH1,DISC1,DKK3,FGF2,FGF7,FN1,HGF,ICAM5,IL1B,IL1R1,KDR,LAMB2,LOX,LPAR1,MBP,MTSS1,NME1,NNMT,NRCAM,NRP1,PDIA3,PRNP,RALA,SEMA3D,SGK1,SNX2,SPARC,STX3,SULF1,THBS1,TM4SF1,TNIK,TPBG,UCHL1,VHL	44
Cell-mediated Immune Response, Cellular Development, Cellular Function and Maintenance, Hematological System Development and Function, Hematopoiesis, Lymphoid Tissue Structure and Development	differentiation of Th17 cells	5.23e-05	AHR,EGR2,ETS1,IL1B,IL1R1,RORA,SFRP1,SLC3A2,STAT1,TGFBR2	10
Cell Morphology, Cellular Assembly and Organization, Cellular Function and Maintenance	formation of filopodia	0.000113	ACTN4,BDNF,FGF2,FGF7,FN1,HGF,ICAM5,IL1B,KDR,MTSS1,PRNP,RALA,SPARC,TM4SF1	14
Cellular Assembly and Organization, Cellular Function and Maintenance	formation of actin cytoskeleton	0.000325	AKAP2,FN1,PAM,THBS1,VCAM1	5
Cellular Function and Maintenance	ion homeostasis of cells	0.000417	ABL2,ACO1,AKR1B1,CAV1,CCL20,CD55,CLSTN1,CXCL2,CXCL3,CXCL5,ERO1L,FGF2,FN1,GRIK2,IL1B,INPP4B,KDR,LPAR1,MBP,MMP1,NUCB2,PGM1,PRNP,PTHLH,SFRP4,SGK1,SLC12A2,STC2,TNFRSF11B	29
Cellular Function and Maintenance	homeostasis of leukocytes	0.00044	ABL2,AHR,BHLHE40,CCND1,CDK6,CXCL6,DKK1,EGR2,ETS1,HGF,HSP90B1,IGF2R,IL1A,IL1B,IL1R1,KDR,MBP,PIM1,PPP3CB,PRNP,PTGS1,RFTN1,RORA,SFRP1,SLC3A2,STAT1,STAT2,TGFBR2,TNFRSF11B	29
Cell-mediated Immune Response, Cellular Development, Cellular Function and Maintenance, Hematological System Development and Function, Hematopoiesis, Lymphoid Tissue Structure and Development	T cell development	0.000484	ABL2,AHR,BHLHE40,CCND1,CDK6,DKK1,EGR2,ETS1,HSP90B1,IGF2R,IL1A,IL1B,IL1R1,KDR,MBP,PIM1,PPP3CB,PRNP,PTGS1,RFTN1,RORA,SFRP1,SLC3A2,STAT1,STAT2,TGFBR2,TNFRSF11B	27
